# Supplementary material for: Improving the Bioactivity of Norfloxacin with Tablets Made from Paper
Source: Pharmaceutics. 2023 Jan 21;15(2):375. doi: 10.3390/pharmaceutics15020375 (PMC9959448; doi:10.3390/pharmaceutics15020375)
Supplement: Supplementary file 1 [file pharmaceutics-15-00375-s001.zip]

Archive with 1 entries (1 files):
- pharmaceutics-2033843-supplementary.pdf
